# Supplementary material for: Intact Acquisition and Short-Term Retention of Non-Motor Procedural Learning in Parkinson’s Disease
Source: PLoS One. 2016 Feb 23;11(2):e0149224. doi: 10.1371/journal.pone.0149224 (PMC4764369; doi:10.1371/journal.pone.0149224)
Supplement: S1 Dataset — (XLSX) [file pone.0149224.s001.xlsx]

## Sheet: Sheet1
Subjects	Group	Blocks	NonRepeat	Repeat
Dorothy S	PD_OFF	1	15.5495	16.7162
Rosamund W	PD_OFF	1	10.3983	10.8723
Roger H	PD_OFF	1	20.2627	33.5693
Howard W	PD_OFF	1	42.0649	30.2489
Kevin McF	PD_OFF	1	6.08014	5.77636
Janet M	PD_OFF	1	17.6094	15.4129
Steve G	PD_OFF	1	32.6358	24.4261
Andrew P	PD_OFF	1	33.4022	28.5658
Sally B	PD_OFF	1	13.143	9.51317
Lesley G	PD_OFF	1	6.56241	6.54334

## Sheet: Sheet2
Subjects	Group	Blocks	NonRepeat	Repeat
Dorothy S	PD_OFF	1	15.5495	16.7162
Rosamund W	PD_OFF	1	10.3983	10.8723
Roger H	PD_OFF	1	20.2627	33.5693
Howard W	PD_OFF	1	42.0649	30.2489
Kevin McF	PD_OFF	1	6.08014	5.77636
Janet M	PD_OFF	1	17.6094	15.4129
Steve G	PD_OFF	1	32.6358	24.4261
Andrew P	PD_OFF	1	33.4022	28.5658
Sally B	PD_OFF	1	13.143	9.51317
Lesley G	PD_OFF	1	6.56241	6.54334

## Sheet: Sheet4
Subjects	Group	Blocks	NonRepeat	Repeat
Ben D	Young	5	5.36658	2.34004
Janet B	Young	5	8.88981	3.64333
Stuart G	Young	5	5.90658	2.87001
Arpan M	Young	5	35.0088	7.6465
Steve H	Young	5	7.47029	3.03349
Kate W	Young	5	7.7328	3.26545
Daniel M	Young	5	8.16978	2.59337
Stephanie L	Young	5	15.6763	5.02665
Kareem A	Young	5	7.65985	3.15668
Jill B	Young	5	7.94994	2.9099
Iain W	Young	5	10.0687	4.78148
Bin C	Young	5	15.1455	8.5058
			11.2537	4.14773

## Sheet: ReadingTime_AllSubjects
Subject Number	Group	Blocks	NonRepeat	Repeat
1	Older	1	60.4538	50.818
1	Older	2	33.0337	25.9436
1	Older	3	31.5304	15.0042		Average of NonRepeat	Column Labels
1	Older	4	35.7312	11.0674		Row Labels	1	2	3	4	5	6	7	8	9	10	Grand Total
1	Older	5	32.4767	12.2775		Young	13.889	9.93632	9.70434	9.1789	11.1561	9.21513	8.7834	9.35184	9.89789	9.1686	10.0282
1	Older	6	40.8863	17.166		PD_OFF	18.9953	13.8122	13.4779	13.4108	14.6687	16.1182	14.7348	16.1297	16.0732	14.1424	15.1563
1	Older	7	51.1458	12.7813		Older	25.5735	17.9516	16.1328	15.5195	18.8814	17.9912	17.4777	16.1269	16.5856	13.9479	17.6188
1	Older	8	39.964	10.8487		PD ON	27.4702	17.7058	16.3195	15.349	19.1906	16.8393	18.4047	17.8288	16.5401	14.6318	18.028
1	Older	9	32.7619	10.0598		Grand Total	21.3473	14.7816	13.8325	13.2864	15.9007	14.9304	14.7179	14.6963	14.6563	12.8639	15.1013
1	Older	10	22.8755	7.88741
2	Older	1	9.12153	6.4374
2	Older	2	6.92253	5.19262		StdDev of NonRepeat	Column Labels
2	Older	3	6.55469	4.53687		Row Labels	1	2	3	4	5	6	7	8	9	10	Grand Total
2	Older	4	7.28766	4.67818		Young	11.1442	6.15937	6.77019	6.06571	7.74693	6.42384	5.53291	5.89919	5.51537	5.42594	6.7925
2	Older	5	8.47118	4.48886		PD_OFF	11.2874	6.91035	7.50622	6.89845	5.87047	9.25859	5.71287	7.38288	8.01046	7.54292	7.67024
2	Older	6	9.55871	4.98471		Older	15.5676	8.29321	7.00634	6.90166	11.19	10.1063	13.0842	8.72735	7.47501	5.97235	10.001
2	Older	7	9.11614	4.35024		PD ON	21.2257	12.4867	11.0195	6.04299	8.6361	10.304	10.3638	11.0861	9.57499	7.73716	11.5917
2	Older	8	7.02647	4.55023		Grand Total	15.7601	9.08663	8.37586	6.83124	9.06957	9.52211	9.82873	8.81735	8.00973	6.85354	9.69927
2	Older	9	7.32499	4.201
2	Older	10	7.54357	4.15041
3	Older	1	13.9461	10.8941		Average of Repeat	Column Labels
3	Older	2	13.9194	6.4373		Row Labels	1	2	3	4	5	6	7	8	9	10	Grand Total
3	Older	3	12.4614	4.25432		Young	13.2308	6.86175	4.89785	4.17801	4.0352	4.17547	3.44703	3.04078	2.88732	2.95046	4.97047
3	Older	4	11.0487	4.28897		PD_OFF	17.5767	10.6184	7.36661	6.03561	6.26572	6.91822	5.71389	4.78137	4.95145	4.93769	7.51656
3	Older	5	12.68	3.56928		Older	21.2819	11.9735	8.11058	7.14373	7.12809	8.08012	6.79639	6.04833	5.84371	5.2221	8.76284
3	Older	6	12.4828	4.19302		PD ON	20.9866	11.3666	7.6879	7.23508	6.52035	7.97949	6.46213	6.20119	6.01501	5.94079	8.63951
3	Older	7	9.24413	3.22011		Grand Total	18.1911	10.1445	6.97639	6.11063	5.95613	6.73752	5.56769	4.98151	4.88138	4.71072	7.42575
3	Older	8	10.3503	2.91629
3	Older	9	11.4139	3.02279
3	Older	10	9.05757	2.89481		StdDev of Repeat	Column Labels
4	Older	1	19.3197	12.2908		Row Labels	1	2	3	4	5	6	7	8	9	10	Grand Total
4	Older	2	17.8351	7.68749		Young	12.4444	5.2087	3.71489	2.27859	1.91708	1.75944	1.39507	1.01853	0.813183	0.798757	5.3606
4	Older	3	11.054	5.88296		PD_OFF	9.44534	5.4465	3.88653	2.73857	2.363	2.79777	2.46946	1.9275	2.00851	2.40206	5.49007
4	Older	4	11.8644	5.21116		Older	11.7513	5.99169	3.44873	2.3198	2.90539	4.09996	3.62702	3.65187	3.10573	2.13616	6.68997
4	Older	5	9.67321	5.28854		PD ON	12.4178	5.86136	3.72397	3.53369	2.55571	3.76003	3.90326	3.92083	2.94244	2.54031	6.73939
4	Older	6	9.95852	4.77143		Grand Total	11.7678	5.84429	3.80692	2.93652	2.68125	3.53255	3.20827	3.08005	2.6484	2.29186	6.28162
4	Older	7	8.50849	4.38226
4	Older	8	8.10331	3.62529
4	Older	9	7.0051	4.16103
4	Older	10	8.49246	3.46536
5	Older	1	16.1558	33.1084
5	Older	2	14.034	12.6507
5	Older	3	14.4472	7.47695
5	Older	4	15.4814	8.10599
5	Older	5	11.7098	8.62301
5	Older	6	11.086	6.28016
5	Older	7	12.1949	5.32589
5	Older	8	11.819	4.36358
5	Older	9	15.4948	3.87849
5	Older	10	11.2725	3.56665
6	Older	1	43.136	27.804
6	Older	2	22.4304	17.4992
6	Older	3	25.6876	10.5396
6	Older	4	14.759	9.33474
6	Older	5	15.0256	7.33564
6	Older	6	19.7809	10.5076
6	Older	7	19.2718	8.16193
6	Older	8	15.2335	5.55778
6	Older	9	14.9857	5.71771
6	Older	10	13.7515	5.82163
7	Older	1	30.0351	24.6641
7	Older	2	21.2203	15.0096
7	Older	3	19.5863	11.182
7	Older	4	20.6765	9.3934
7	Older	5	35.518	9.61472
7	Older	6	23.51	11.19
7	Older	7	19.8395	8.0554
7	Older	8	21.4275	7.58894
7	Older	9	23.8431	8.00199
7	Older	10	26.418	7.36029
8	Older	1	12.733	13.393
8	Older	2	10.0697	6.37655
8	Older	3	12.7097	5.07661
8	Older	4	12.1164	4.44331
8	Older	5	16.4095	4.06665
8	Older	6	9.04976	6.69654
8	Older	7	7.94648	4.30663
8	Older	8	13.2296	4.21664
8	Older	9	9.81306	4.15997
8	Older	10	13.1529	3.66999
9	Older	1	21.1892	12.8695
9	Older	2	14.9661	9.53638
9	Older	3	12.0596	8.75637
9	Older	4	10.7663	7.44313
9	Older	5	13.3195	7.00984
9	Older	6	14.0961	7.70644
9	Older	7	13.4795	6.61315
9	Older	8	14.3995	6.03652
9	Older	9	16.7827	6.94646
9	Older	10	10.213	6.96316
10	Older	1	25.8867	27.0992
10	Older	2	18.8427	17.1195
10	Older	3	15.9795	8.83978
10	Older	4	15.2129	7.06651
10	Older	5	18.0561	6.83985
10	Older	6	17.4729	6.24323
10	Older	7	13.6663	6.0599
10	Older	8	19.2727	4.74326
10	Older	9	22.1859	4.44659
10	Older	10	14.2962	4.46674
11	Older	1	39.2074	21.1529
11	Older	2	18.8696	11.1532
11	Older	3	17.1963	6.25908
11	Older	4	13.6431	6.76661
11	Older	5	24.9861	7.49659
11	Older	6	28.4795	8.02325
11	Older	7	18.6662	6.54661
11	Older	8	14.603	4.64999
11	Older	9	21.0829	5.08332
11	Older	10	16.2763	5.59995
12	Older	1	12.533	17.0129
12	Older	2	12.223	8.13982
12	Older	3	11.6497	7.31985
12	Older	4	18.1061	6.7232
12	Older	5	11.713	5.11327
12	Older	6	12.6797	4.93327
12	Older	7	10.7364	4.5633
12	Older	8	12.4796	4.82661
12	Older	9	13.5463	4.2533
12	Older	10	10.3081	3.60667
13	Older	1	43.3851	28.3392
13	Older	2	36.0487	17.7694
13	Older	3	24.9158	13.7996
13	Older	4	19.6394	10.693
13	Older	5	44.5451	12.9596
13	Older	6	33.6489	15.5561
13	Older	7	41.9019	16.1928
13	Older	8	27.3391	16.7395
13	Older	9	24.8125	14.2929
13	Older	10	22.3759	10.0664
14	Older	1	10.9265	12.063
14	Older	2	10.9064	7.11318
14	Older	3	10.0264	4.61995
14	Older	4	10.9397	4.79661
14	Older	5	9.75641	5.10993
14	Older	6	9.18646	4.8699
14	Older	7	8.96976	4.58996
14	Older	8	10.5297	4.0133
14	Older	9	11.1464	3.58666
14	Older	10	9.23643	3.58999
1	PD ON	1	87.9059	41.6692
1	PD ON	2	52.9069	23.4284
1	PD ON	3	42.6454	16.6052
1	PD ON	4	21.7992	13.8366
1	PD ON	5	41.6292	11.108
1	PD ON	6	44.6677	17.1316
1	PD ON	7	46.62	17.5913
1	PD ON	8	48.2025	16.8083
1	PD ON	9	44.2945	13.4967
1	PD ON	10	35.0059	10.9913
2	PD ON	1	14.6528	11.1946
2	PD ON	2	8.63248	6.71683
2	PD ON	3	8.30603	5.2409
2	PD ON	4	7.70629	5.20089
2	PD ON	5	10.5882	5.46742
2	PD ON	6	12.8537	5.91054
2	PD ON	7	10.908	5.15762
2	PD ON	8	7.83621	4.08151
2	PD ON	9	9.96517	5.2875
2	PD ON	10	8.17935	5.5274
3	PD ON	1	42.4217	41.5234
3	PD ON	2	22.7423	16.4011
3	PD ON	3	28.8622	10.7715
3	PD ON	4	24.8133	9.80124
3	PD ON	5	25.509	10.281
3	PD ON	6	21.6121	10.9634
3	PD ON	7	16.6703	8.38319
3	PD ON	8	21.5774	8.54849
3	PD ON	9	19.3171	9.17217
3	PD ON	10	21.2523	9.79585
4	PD ON	1	27.0284	22.1939
4	PD ON	2	16.0092	7.79676
4	PD ON	3	11.1846	5.45117
4	PD ON	4	15.4361	4.90476
4	PD ON	5	20.1221	4.41959
4	PD ON	6	10.5903	5.76035
4	PD ON	7	15.9773	4.45959
4	PD ON	8	19.3251	3.5933
4	PD ON	9	18.3282	4.28902
4	PD ON	10	14.0421	4.10774
5	PD ON	1	24.7521	16.2331
5	PD ON	2	14.4632	10.9422
5	PD ON	3	15.8706	6.91188
5	PD ON	4	19.6049	6.36275
5	PD ON	5	18.2482	5.74437
5	PD ON	6	13.3971	7.6235
5	PD ON	7	13.5836	5.31262
5	PD ON	8	18.6961	4.53955
5	PD ON	9	14.13	5.73901
5	PD ON	10	13.7728	5.61376
6	PD ON	1	19.2638	11.5605
6	PD ON	2	11.9977	6.87451
6	PD ON	3	8.42856	6.51465
6	PD ON	4	11.0487	4.6542
6	PD ON	5	14.6019	4.15044
6	PD ON	6	11.9097	6.63197
6	PD ON	7	15.7241	4.31835
6	PD ON	8	12.6214	4.33697
6	PD ON	9	8.94828	3.52932
6	PD ON	10	10.7182	3.67051
7	PD ON	1	15.5929	14.5862
7	PD ON	2	8.71311	8.18646
7	PD ON	3	10.4097	6.44317
7	PD ON	4	10.4597	5.51654
7	PD ON	5	12.8371	5.25324
7	PD ON	6	11.6231	6.82985
7	PD ON	7	13.6229	4.89991
7	PD ON	8	8.87977	4.64663
7	PD ON	9	13.0662	4.61994
7	PD ON	10	11.3163	4.94327
8	PD ON	1	14.5287	10.6665
8	PD ON	2	12.6996	6.86654
8	PD ON	3	6.71321	4.24996
8	PD ON	4	12.4996	4.8399
8	PD ON	5	16.2162	4.22661
8	PD ON	6	11.8398	4.53662
8	PD ON	7	12.3096	3.27666
8	PD ON	8	11.8863	3.23332
8	PD ON	9	11.0964	3.49668
8	PD ON	10	7.78648	3.39
9	PD ON	1	36.8419	37.842
9	PD ON	2	26.1124	19.726
9	PD ON	3	21.5559	12.3829
9	PD ON	4	18.1159	14.1729
9	PD ON	5	19.4493	9.56306
9	PD ON	6	22.4893	12.6862
9	PD ON	7	28.9123	8.61974
9	PD ON	8	24.7724	10.0297
9	PD ON	9	17.2794	7.66981
9	PD ON	10	16.2061	8.23315
10	PD ON	1	12.7365	7.06987
10	PD ON	2	6.0266	5.20995
10	PD ON	3	5.72327	4.09666
10	PD ON	4	7.71986	4.20663
10	PD ON	5	10.8664	4.15332
10	PD ON	6	6.45317	4.40671
10	PD ON	7	8.2665	3.80999
10	PD ON	8	7.6465	3.66999
10	PD ON	9	7.87986	3.73669
10	PD ON	10	5.86321	3.50332
11	PD ON	1	15.2063	17.7197
11	PD ON	2	14.663	9.56981
11	PD ON	3	12.6231	6.22658
11	PD ON	4	11.6431	5.32997
11	PD ON	5	14.6363	5.74662
11	PD ON	6	10.7164	6.58991
11	PD ON	7	16.3396	4.55333
11	PD ON	8	13.693	5.16996
11	PD ON	9	18.2595	4.36333
11	PD ON	10	14.733	4.51999
12	PD ON	1	18.7108	19.5799
12	PD ON	2	17.5032	14.6803
12	PD ON	3	23.5118	7.36019
12	PD ON	4	23.3412	7.99464
12	PD ON	5	25.5831	8.13059
12	PD ON	6	23.9194	6.68325
12	PD ON	7	21.9227	7.16321
12	PD ON	8	18.8094	5.75659
12	PD ON	9	15.9162	6.77989
12	PD ON	10	16.7062	6.99318
1	PD_OFF	1	6.56241	6.54334
1	PD_OFF	2	7.50663	4.45995
1	PD_OFF	3	5.6566	3.10669
1	PD_OFF	4	7.83653	3.08336
1	PD_OFF	5	12.063	3.07336
1	PD_OFF	6	6.48999	3.35666
1	PD_OFF	7	10.1464	2.75002
1	PD_OFF	8	9.3398	2.78335
1	PD_OFF	9	10.0631	2.66999
1	PD_OFF	10	7.93652	2.62001
2	PD_OFF	1	13.143	9.51317
2	PD_OFF	2	8.78982	6.70656
2	PD_OFF	3	9.18979	4.00998
2	PD_OFF	4	11.5631	4.39664
2	PD_OFF	5	12.793	4.86662
2	PD_OFF	6	10.1665	5.31661
2	PD_OFF	7	11.393	3.90996
2	PD_OFF	8	18.0162	3.18335
2	PD_OFF	9	13.4963	3.86661
2	PD_OFF	10	9.41315	3.20665
3	PD_OFF	1	33.4022	28.5658
3	PD_OFF	2	20.0394	19.0927
3	PD_OFF	3	16.7061	11.523
3	PD_OFF	4	18.8227	9.64308
3	PD_OFF	5	27.4491	8.84977
3	PD_OFF	6	24.356	9.95642
3	PD_OFF	7	24.4192	8.19647
3	PD_OFF	8	18.8561	5.71989
3	PD_OFF	9	30.6523	6.77984
3	PD_OFF	10	27.0558	7.47984
4	PD_OFF	1	32.6358	24.4261
4	PD_OFF	2	22.7128	17.8763
4	PD_OFF	3	16.083	10.1231
4	PD_OFF	4	14.753	8.24657
4	PD_OFF	5	24.1728	9.34986
4	PD_OFF	6	18.5197	8.53651
4	PD_OFF	7	18.4029	7.34324
4	PD_OFF	8	20.7661	5.58661
4	PD_OFF	9	23.9094	5.9466
4	PD_OFF	10	22.1394	5.5233
5	PD_OFF	1	17.6094	15.4129
5	PD_OFF	2	9.75639	8.99976
5	PD_OFF	3	9.59969	4.61996
5	PD_OFF	4	7.38314	4.29994
5	PD_OFF	5	9.52641	5.89989
5	PD_OFF	6	9.50315	6.01238
5	PD_OFF	7	12.5763	5.52989
5	PD_OFF	8	12.5029	3.59999
5	PD_OFF	9	11.4896	3.70997
5	PD_OFF	10	7.97312	3.98662
6	PD_OFF	1	6.08014	5.77636
6	PD_OFF	2	5.8483	4.26765
6	PD_OFF	3	5.57646	2.80164
6	PD_OFF	4	5.85637	2.78296
6	PD_OFF	5	6.69593	2.58037
6	PD_OFF	6	5.36589	2.80427
6	PD_OFF	7	5.96558	2.47108
6	PD_OFF	8	5.18195	2.48709
6	PD_OFF	9	6.2108	2.41512
6	PD_OFF	10	5.12332	2.51639
7	PD_OFF	1	42.0649	30.2489
7	PD_OFF	2	27.9189	16.6461
7	PD_OFF	3	32.0854	15.1428
7	PD_OFF	4	31.7487	10.4897
7	PD_OFF	5	15.9861	9.45302
7	PD_OFF	6	34.8387	10.9496
7	PD_OFF	7	19.7259	10.3896
7	PD_OFF	8	31.9987	8.46643
7	PD_OFF	9	29.6388	8.74635
7	PD_OFF	10	26.4622	10.593
8	PD_OFF	1	20.2627	33.5693
8	PD_OFF	2	19.1696	16.483
8	PD_OFF	3	20.2096	11.0764
8	PD_OFF	4	16.053	9.75649
8	PD_OFF	5	15.8863	7.30325
8	PD_OFF	6	27.4761	10.5298
8	PD_OFF	7	21.1762	8.75319
8	PD_OFF	8	24.8727	7.88988
8	PD_OFF	9	17.9696	7.72989
8	PD_OFF	10	16.9763	7.15327
9	PD_OFF	1	10.3983	10.8723
9	PD_OFF	2	10.8083	7.84223
9	PD_OFF	3	7.56224	5.20618
9	PD_OFF	4	9.61425	4.97216
9	PD_OFF	5	10.3163	4.27616
9	PD_OFF	6	9.49976	5.31002
9	PD_OFF	7	8.78645	4.25997
9	PD_OFF	8	9.77976	3.34
9	PD_OFF	9	9.27959	3.50998
9	PD_OFF	10	8.12315	3.24998
10	PD_OFF	1	15.5495	16.7162
10	PD_OFF	2	10.5597	9.35974
10	PD_OFF	3	11.8996	8.19643
10	PD_OFF	4	13.3363	4.25659
10	PD_OFF	5	14.0533	5.72322
10	PD_OFF	6	11.8764	6.28987
10	PD_OFF	7	15.8062	4.48996
10	PD_OFF	8	12.7963	4.60991
10	PD_OFF	9	10.4597	5.25991
10	PD_OFF	10	11.3798	3.88997
11	PD_OFF	1	14.5631	15.9964
11	PD_OFF	2	12.4764	10.1032
11	PD_OFF	3	16.453	7.19325
11	PD_OFF	4	13.1498	5.68997
11	PD_OFF	5	13.4331	8.1432
11	PD_OFF	6	21.893	9.0965
11	PD_OFF	7	18.363	5.73994
11	PD_OFF	8	16.193	5.47667
11	PD_OFF	9	15.993	5.00996
11	PD_OFF	10	15.8564	4.92666
12	PD_OFF	1	15.6728	13.2796
12	PD_OFF	2	10.1597	5.58321
12	PD_OFF	3	10.713	5.39988
12	PD_OFF	4	10.813	4.80994
12	PD_OFF	5	13.6495	5.66989
12	PD_OFF	6	13.433	4.85993
12	PD_OFF	7	10.0563	4.73326
12	PD_OFF	8	13.2529	4.23328
12	PD_OFF	9	13.7162	3.77325
12	PD_OFF	10	11.2698	4.10659
1	Young	1	25.0772	19.4877
1	Young	2	14.0154	9.85183
1	Young	3	19.2024	6.06956
1	Young	4	14.3086	7.15704
1	Young	5	15.1455	8.5058
1	Young	6	15.6387	5.96294
1	Young	7	16.4596	5.33657
1	Young	8	17.6592	4.60876
1	Young	9	18.2482	4.04646
1	Young	10	14.4232	3.72657
2	Young	1	17.7215	13.4638
2	Young	2	12.3309	8.91607
2	Young	3	9.57904	6.42732
2	Young	4	9.61562	5.23456
2	Young	5	10.0687	4.78148
2	Young	6	11.7679	5.74101
2	Young	7	9.38573	4.75804
2	Young	8	9.68722	3.40206
2	Young	9	9.4569	3.69849
2	Young	10	8.44618	3.9317
3	Young	1	7.85337	3.22005
3	Young	2	8.2899	2.9434
3	Young	3	6.71662	2.71671
3	Young	4	8.11327	2.88339
3	Young	5	7.94994	2.9099
3	Young	6	7.85337	3.22005
3	Young	7	8.2899	2.9434
3	Young	8	6.71662	2.71671
3	Young	9	8.11327	2.88339
3	Young	10	7.94994	2.9099
4	Young	1	7.09324	8.57996
4	Young	2	7.08655	4.41663
4	Young	3	6.68323	3.08334
4	Young	4	6.2499	2.80006
4	Young	5	7.65985	3.15668
4	Young	6	6.84995	3.04339
4	Young	7	5.48328	2.39005
4	Young	8	6.42326	2.1634
4	Young	9	10.1798	2.2034
4	Young	10	7.12988	2.93337
5	Young	1	19.8495	30.2225
5	Young	2	15.4263	12.9631
5	Young	3	12.3964	6.03327
5	Young	4	10.1698	4.79665
5	Young	5	15.6763	5.02665
5	Young	6	12.7165	4.46999
5	Young	7	12.2631	5.42331
5	Young	8	15.703	3.84668
5	Young	9	13.883	3.4467
5	Young	10	21.0728	4.09666
6	Young	1	10.013	5.29666
6	Young	2	5.06657	2.92667
6	Young	3	7.35983	2.37002
6	Young	4	5.84322	2.65667
6	Young	5	8.16978	2.59337
6	Young	6	4.47995	2.81003
6	Young	7	5.22321	2.1267
6	Young	8	5.19988	2.29002
6	Young	9	5.08659	2.08337
6	Young	10	4.23662	1.99339
7	Young	1	6.56405	6.02419
7	Young	2	8.19926	3.95583
7	Young	3	6.30677	3.74254
7	Young	4	6.19744	3.36142
7	Young	5	7.7328	3.26545
7	Young	6	5.54975	3.7079
7	Young	7	6.38406	2.94555
7	Young	8	7.33293	3.04157
7	Young	9	6.46671	2.94827
7	Young	10	7.6902	2.97492
8	Young	1	9.07621	7.64485
8	Young	2	7.28767	3.65459
8	Young	3	7.2504	3.08953
8	Young	4	7.96205	2.99354
8	Young	5	7.47029	3.03349
8	Young	6	5.63509	3.0095
8	Young	7	6.30411	2.53243
8	Young	8	7.18904	2.42316
8	Young	9	6.98109	2.5377
8	Young	10	5.41651	2.37784
9	Young	1	46.235	48.0316
9	Young	2	27.8091	20.5893
9	Young	3	29.3356	16.4195
9	Young	4	28.159	10.4864
9	Young	5	35.0088	7.6465
9	Young	6	27.7925	8.73641
9	Young	7	23.9091	6.1432
9	Young	8	24.7058	5.39988
9	Young	9	24.0591	4.40995
9	Young	10	19.5893	4.01658
10	Young	1	6.71319	6.51996
10	Young	2	4.6333	3.66664
10	Young	3	5.76988	2.91997
10	Young	4	5.14992	2.70668
10	Young	5	5.90658	2.87001
10	Young	6	4.99327	3.01332
10	Young	7	4.40329	2.13671
10	Young	8	5.22659	2.11005
10	Young	9	5.07657	2.06337
10	Young	10	5.12324	2.10336
11	Young	1	8.5898	9.67988
11	Young	2	7.03655	4.46678
11	Young	3	7.44983	3.40001
11	Young	4	7.72646	3.20001
11	Young	5	8.88981	3.64333
11	Young	6	6.80649	3.49002
11	Young	7	6.4732	3.23998
11	Young	8	6.82902	3.07334
11	Young	9	8.43316	2.85001
11	Young	10	7.66647	2.93665
12	Young	1	7.64316	6.37318
12	Young	2	5.33658	4.02331
12	Young	3	5.35992	2.55002
12	Young	4	4.63659	2.62669
12	Young	5	5.36658	2.34004
12	Young	6	3.97996	2.95667
12	Young	7	4.63995	2.25005
12	Young	8	5.0666	1.87337
12	Young	9	6.96316	1.6934
12	Young	10	5.02992	1.65422
13	Young	1	4.5582	3.82774
13	Young	2	5.68837	2.703
13	Young	3	4.19568	2.53503
13	Young	4	4.69146	2.4631
13	Young	5	5.56578	2.31113
13	Young	6	4.46755	2.60437
13	Young	7	4.31563	2.28453
13	Young	8	4.50491	2.29783
13	Young	9	4.67276	2.23384
13	Young	10	4.52892	2.27653
14	Young	1	17.4592	16.8595
14	Young	2	10.9021	10.9874
14	Young	3	8.2552	7.21307
14	Young	4	9.68129	5.12594
14	Young	5	15.5747	4.40896
14	Young	6	10.4809	5.69105
14	Young	7	9.43343	3.74789
14	Young	8	8.68176	3.32402
14	Young	9	10.9501	3.32406
14	Young	10	10.0571	3.37469

## Sheet: ReadingTime_WithoutOutliers
SubjectNumber	Group	Blocks	NonRepeat	Repeat
2	Older	1	9.12153	6.4374
2	Older	2	6.92253	5.19262
2	Older	3	6.55469	4.53687		Average of NonRepeat	Column Labels
2	Older	4	7.28766	4.67818		Row Labels	1	2	3	4	5	6	7	8	9	10	Grand Total
2	Older	5	8.47118	4.48886		Young	11.4009	8.56149	8.19425	7.71889	9.32129	7.7861	7.61988	8.17076	8.80856	8.367	8.59491
2	Older	6	9.55871	4.98471		PD_OFF	18.9953	13.8122	13.4779	13.4108	14.6687	16.1182	14.7348	16.1297	16.0732	14.1424	15.1563
2	Older	7	9.11614	4.35024		Older	22.8904	16.7914	14.9483	13.9647	17.8356	16.23	14.8878	14.2933	15.3413	13.2611	16.0444
2	Older	8	7.02647	4.55023		PD ON	21.976	14.5057	13.9263	14.7626	17.1507	14.3095	15.8397	15.0676	14.0169	12.7796	15.4335
2	Older	9	7.32499	4.201		Grand Total	18.683	13.3652	12.5669	12.3511	14.6474	13.5313	13.1358	13.2925	13.4901	12.0704	13.7134
2	Older	10	7.54357	4.15041
3	Older	1	13.9461	10.8941
3	Older	2	13.9194	6.4373		StdDev of NonRepeat	Column Labels
3	Older	3	12.4614	4.25432		Row Labels	1	2	3	4	5	6	7	8	9	10	Grand Total
3	Older	4	11.0487	4.28897		Young	6.37547	3.52593	3.88189	2.74394	3.73585	3.70571	3.55414	4.06742	3.86742	4.70625	4.11231
3	Older	5	12.68	3.56928		PD_OFF	11.2874	6.91035	7.50622	6.89845	5.87047	9.25859	5.71287	7.38288	8.01046	7.54292	7.67024
3	Older	6	12.4828	4.19302		Older	12.384	7.35491	5.64823	3.86532	10.9116	7.97541	9.15059	5.61436	6.08677	5.61147	8.04255
3	Older	7	9.24413	3.22011		PD ON	9.85548	6.02764	7.61358	5.96916	5.20713	5.684	5.59471	5.87794	4.10058	4.535	6.46555
3	Older	8	10.3503	2.91629		Grand Total	10.9362	6.70234	6.63902	5.6636	7.65984	7.64421	7.03404	6.46651	6.30914	6.00164	7.39905
3	Older	9	11.4139	3.02279
3	Older	10	9.05757	2.89481
4	Older	1	19.3197	12.2908		Average of Repeat	Column Labels
4	Older	2	17.8351	7.68749		Row Labels	1	2	3	4	5	6	7	8	9	10	Grand Total
4	Older	3	11.054	5.88296		Young	10.5538	5.80578	4.01157	3.69275	3.75741	3.82463	3.23963	2.85931	2.77019	2.86845	4.33836
4	Older	4	11.8644	5.21116		PD_OFF	17.5767	10.6184	7.36661	6.03561	6.26572	6.91822	5.71389	4.78137	4.95145	4.93769	7.51656
4	Older	5	9.67321	5.28854		Older	19.0099	10.8988	7.5803	6.84191	6.73198	7.38121	6.33602	5.67907	5.5194	5.01708	8.09957
4	Older	6	9.95852	4.77143		PD ON	19.1063	10.27	6.87724	6.63495	6.1033	7.14748	5.45038	5.23691	5.33485	5.48165	7.76431
4	Older	7	8.50849	4.38226		Grand Total	16.4371	9.33777	6.42333	5.7625	5.68749	6.27177	5.16335	4.61187	4.6095	4.53188	6.88366
4	Older	8	8.10331	3.62529
4	Older	9	7.0051	4.16103
4	Older	10	8.49246	3.46536		StdDev of Repeat	Column Labels
5	Older	1	16.1558	33.1084		Row Labels	1	2	3	4	5	6	7	8	9	10	Grand Total
5	Older	2	14.034	12.6507		Young	7.68631	3.53265	1.74273	1.43291	1.67662	1.21932	1.20665	0.790186	0.712958	0.767578	3.58564
5	Older	3	14.4472	7.47695		PD_OFF	9.44534	5.4465	3.88653	2.73857	2.363	2.79777	2.46946	1.9275	2.00851	2.40206	5.49007
5	Older	4	15.4814	8.10599		Older	8.44453	4.62357	2.93598	2.10911	2.60097	3.28662	3.3222	3.51845	2.97559	2.07507	5.53346
5	Older	5	11.7098	8.62301		PD ON	11.0885	4.68186	2.56517	2.99691	2.21109	2.53261	1.80199	2.1532	1.84858	2.07747	5.79965
5	Older	6	11.086	6.28016		Grand Total	9.58032	4.9474	3.15503	2.62375	2.47381	2.90477	2.58198	2.51104	2.29506	2.12279	5.35628
5	Older	7	12.1949	5.32589
5	Older	8	11.819	4.36358
5	Older	9	15.4948	3.87849
5	Older	10	11.2725	3.56665
6	Older	1	43.136	27.804
6	Older	2	22.4304	17.4992
6	Older	3	25.6876	10.5396
6	Older	4	14.759	9.33474
6	Older	5	15.0256	7.33564
6	Older	6	19.7809	10.5076
6	Older	7	19.2718	8.16193
6	Older	8	15.2335	5.55778
6	Older	9	14.9857	5.71771
6	Older	10	13.7515	5.82163
7	Older	1	30.0351	24.6641
7	Older	2	21.2203	15.0096
7	Older	3	19.5863	11.182
7	Older	4	20.6765	9.3934
7	Older	5	35.518	9.61472
7	Older	6	23.51	11.19
7	Older	7	19.8395	8.0554
7	Older	8	21.4275	7.58894
7	Older	9	23.8431	8.00199
7	Older	10	26.418	7.36029
8	Older	1	12.733	13.393
8	Older	2	10.0697	6.37655
8	Older	3	12.7097	5.07661
8	Older	4	12.1164	4.44331
8	Older	5	16.4095	4.06665
8	Older	6	9.04976	6.69654
8	Older	7	7.94648	4.30663
8	Older	8	13.2296	4.21664
8	Older	9	9.81306	4.15997
8	Older	10	13.1529	3.66999
9	Older	1	21.1892	12.8695
9	Older	2	14.9661	9.53638
9	Older	3	12.0596	8.75637
9	Older	4	10.7663	7.44313
9	Older	5	13.3195	7.00984
9	Older	6	14.0961	7.70644
9	Older	7	13.4795	6.61315
9	Older	8	14.3995	6.03652
9	Older	9	16.7827	6.94646
9	Older	10	10.213	6.96316
10	Older	1	25.8867	27.0992
10	Older	2	18.8427	17.1195
10	Older	3	15.9795	8.83978
10	Older	4	15.2129	7.06651
10	Older	5	18.0561	6.83985
10	Older	6	17.4729	6.24323
10	Older	7	13.6663	6.0599
10	Older	8	19.2727	4.74326
10	Older	9	22.1859	4.44659
10	Older	10	14.2962	4.46674
11	Older	1	39.2074	21.1529
11	Older	2	18.8696	11.1532
11	Older	3	17.1963	6.25908
11	Older	4	13.6431	6.76661
11	Older	5	24.9861	7.49659
11	Older	6	28.4795	8.02325
11	Older	7	18.6662	6.54661
11	Older	8	14.603	4.64999
11	Older	9	21.0829	5.08332
11	Older	10	16.2763	5.59995
12	Older	1	12.533	17.0129
12	Older	2	12.223	8.13982
12	Older	3	11.6497	7.31985
12	Older	4	18.1061	6.7232
12	Older	5	11.713	5.11327
12	Older	6	12.6797	4.93327
12	Older	7	10.7364	4.5633
12	Older	8	12.4796	4.82661
12	Older	9	13.5463	4.2533
12	Older	10	10.3081	3.60667
13	Older	1	43.3851	28.3392
13	Older	2	36.0487	17.7694
13	Older	3	24.9158	13.7996
13	Older	4	19.6394	10.693
13	Older	5	44.5451	12.9596
13	Older	6	33.6489	15.5561
13	Older	7	41.9019	16.1928
13	Older	8	27.3391	16.7395
13	Older	9	24.8125	14.2929
13	Older	10	22.3759	10.0664
14	Older	1	10.9265	12.063
14	Older	2	10.9064	7.11318
14	Older	3	10.0264	4.61995
14	Older	4	10.9397	4.79661
14	Older	5	9.75641	5.10993
14	Older	6	9.18646	4.8699
14	Older	7	8.96976	4.58996
14	Older	8	10.5297	4.0133
14	Older	9	11.1464	3.58666
14	Older	10	9.23643	3.58999
2	PD ON	1	14.6528	11.1946
2	PD ON	2	8.63248	6.71683
2	PD ON	3	8.30603	5.2409
2	PD ON	4	7.70629	5.20089
2	PD ON	5	10.5882	5.46742
2	PD ON	6	12.8537	5.91054
2	PD ON	7	10.908	5.15762
2	PD ON	8	7.83621	4.08151
2	PD ON	9	9.96517	5.2875
2	PD ON	10	8.17935	5.5274
3	PD ON	1	42.4217	41.5234
3	PD ON	2	22.7423	16.4011
3	PD ON	3	28.8622	10.7715
3	PD ON	4	24.8133	9.80124
3	PD ON	5	25.509	10.281
3	PD ON	6	21.6121	10.9634
3	PD ON	7	16.6703	8.38319
3	PD ON	8	21.5774	8.54849
3	PD ON	9	19.3171	9.17217
3	PD ON	10	21.2523	9.79585
4	PD ON	1	27.0284	22.1939
4	PD ON	2	16.0092	7.79676
4	PD ON	3	11.1846	5.45117
4	PD ON	4	15.4361	4.90476
4	PD ON	5	20.1221	4.41959
4	PD ON	6	10.5903	5.76035
4	PD ON	7	15.9773	4.45959
4	PD ON	8	19.3251	3.5933
4	PD ON	9	18.3282	4.28902
4	PD ON	10	14.0421	4.10774
5	PD ON	1	24.7521	16.2331
5	PD ON	2	14.4632	10.9422
5	PD ON	3	15.8706	6.91188
5	PD ON	4	19.6049	6.36275
5	PD ON	5	18.2482	5.74437
5	PD ON	6	13.3971	7.6235
5	PD ON	7	13.5836	5.31262
5	PD ON	8	18.6961	4.53955
5	PD ON	9	14.13	5.73901
5	PD ON	10	13.7728	5.61376
6	PD ON	1	19.2638	11.5605
6	PD ON	2	11.9977	6.87451
6	PD ON	3	8.42856	6.51465
6	PD ON	4	11.0487	4.6542
6	PD ON	5	14.6019	4.15044
6	PD ON	6	11.9097	6.63197
6	PD ON	7	15.7241	4.31835
6	PD ON	8	12.6214	4.33697
6	PD ON	9	8.94828	3.52932
6	PD ON	10	10.7182	3.67051
7	PD ON	1	15.5929	14.5862
7	PD ON	2	8.71311	8.18646
7	PD ON	3	10.4097	6.44317
7	PD ON	4	10.4597	5.51654
7	PD ON	5	12.8371	5.25324
7	PD ON	6	11.6231	6.82985
7	PD ON	7	13.6229	4.89991
7	PD ON	8	8.87977	4.64663
7	PD ON	9	13.0662	4.61994
7	PD ON	10	11.3163	4.94327
8	PD ON	1	14.5287	10.6665
8	PD ON	2	12.6996	6.86654
8	PD ON	3	6.71321	4.24996
8	PD ON	4	12.4996	4.8399
8	PD ON	5	16.2162	4.22661
8	PD ON	6	11.8398	4.53662
8	PD ON	7	12.3096	3.27666
8	PD ON	8	11.8863	3.23332
8	PD ON	9	11.0964	3.49668
8	PD ON	10	7.78648	3.39
9	PD ON	1	36.8419	37.842
9	PD ON	2	26.1124	19.726
9	PD ON	3	21.5559	12.3829
9	PD ON	4	18.1159	14.1729
9	PD ON	5	19.4493	9.56306
9	PD ON	6	22.4893	12.6862
9	PD ON	7	28.9123	8.61974
9	PD ON	8	24.7724	10.0297
9	PD ON	9	17.2794	7.66981
9	PD ON	10	16.2061	8.23315
10	PD ON	1	12.7365	7.06987
10	PD ON	2	6.0266	5.20995
10	PD ON	3	5.72327	4.09666
10	PD ON	4	7.71986	4.20663
10	PD ON	5	10.8664	4.15332
10	PD ON	6	6.45317	4.40671
10	PD ON	7	8.2665	3.80999
10	PD ON	8	7.6465	3.66999
10	PD ON	9	7.87986	3.73669
10	PD ON	10	5.86321	3.50332
11	PD ON	1	15.2063	17.7197
11	PD ON	2	14.663	9.56981
11	PD ON	3	12.6231	6.22658
11	PD ON	4	11.6431	5.32997
11	PD ON	5	14.6363	5.74662
11	PD ON	6	10.7164	6.58991
11	PD ON	7	16.3396	4.55333
11	PD ON	8	13.693	5.16996
11	PD ON	9	18.2595	4.36333
11	PD ON	10	14.733	4.51999
12	PD ON	1	18.7108	19.5799
12	PD ON	2	17.5032	14.6803
12	PD ON	3	23.5118	7.36019
12	PD ON	4	23.3412	7.99464
12	PD ON	5	25.5831	8.13059
12	PD ON	6	23.9194	6.68325
12	PD ON	7	21.9227	7.16321
12	PD ON	8	18.8094	5.75659
12	PD ON	9	15.9162	6.77989
12	PD ON	10	16.7062	6.99318
1	PD_OFF	1	6.56241	6.54334
1	PD_OFF	2	7.50663	4.45995
1	PD_OFF	3	5.6566	3.10669
1	PD_OFF	4	7.83653	3.08336
1	PD_OFF	5	12.063	3.07336
1	PD_OFF	6	6.48999	3.35666
1	PD_OFF	7	10.1464	2.75002
1	PD_OFF	8	9.3398	2.78335
1	PD_OFF	9	10.0631	2.66999
1	PD_OFF	10	7.93652	2.62001
2	PD_OFF	1	13.143	9.51317
2	PD_OFF	2	8.78982	6.70656
2	PD_OFF	3	9.18979	4.00998
2	PD_OFF	4	11.5631	4.39664
2	PD_OFF	5	12.793	4.86662
2	PD_OFF	6	10.1665	5.31661
2	PD_OFF	7	11.393	3.90996
2	PD_OFF	8	18.0162	3.18335
2	PD_OFF	9	13.4963	3.86661
2	PD_OFF	10	9.41315	3.20665
3	PD_OFF	1	33.4022	28.5658
3	PD_OFF	2	20.0394	19.0927
3	PD_OFF	3	16.7061	11.523
3	PD_OFF	4	18.8227	9.64308
3	PD_OFF	5	27.4491	8.84977
3	PD_OFF	6	24.356	9.95642
3	PD_OFF	7	24.4192	8.19647
3	PD_OFF	8	18.8561	5.71989
3	PD_OFF	9	30.6523	6.77984
3	PD_OFF	10	27.0558	7.47984
4	PD_OFF	1	32.6358	24.4261
4	PD_OFF	2	22.7128	17.8763
4	PD_OFF	3	16.083	10.1231
4	PD_OFF	4	14.753	8.24657
4	PD_OFF	5	24.1728	9.34986
4	PD_OFF	6	18.5197	8.53651
4	PD_OFF	7	18.4029	7.34324
4	PD_OFF	8	20.7661	5.58661
4	PD_OFF	9	23.9094	5.9466
4	PD_OFF	10	22.1394	5.5233
5	PD_OFF	1	17.6094	15.4129
5	PD_OFF	2	9.75639	8.99976
5	PD_OFF	3	9.59969	4.61996
5	PD_OFF	4	7.38314	4.29994
5	PD_OFF	5	9.52641	5.89989
5	PD_OFF	6	9.50315	6.01238
5	PD_OFF	7	12.5763	5.52989
5	PD_OFF	8	12.5029	3.59999
5	PD_OFF	9	11.4896	3.70997
5	PD_OFF	10	7.97312	3.98662
6	PD_OFF	1	6.08014	5.77636
6	PD_OFF	2	5.8483	4.26765
6	PD_OFF	3	5.57646	2.80164
6	PD_OFF	4	5.85637	2.78296
6	PD_OFF	5	6.69593	2.58037
6	PD_OFF	6	5.36589	2.80427
6	PD_OFF	7	5.96558	2.47108
6	PD_OFF	8	5.18195	2.48709
6	PD_OFF	9	6.2108	2.41512
6	PD_OFF	10	5.12332	2.51639
7	PD_OFF	1	42.0649	30.2489
7	PD_OFF	2	27.9189	16.6461
7	PD_OFF	3	32.0854	15.1428
7	PD_OFF	4	31.7487	10.4897
7	PD_OFF	5	15.9861	9.45302
7	PD_OFF	6	34.8387	10.9496
7	PD_OFF	7	19.7259	10.3896
7	PD_OFF	8	31.9987	8.46643
7	PD_OFF	9	29.6388	8.74635
7	PD_OFF	10	26.4622	10.593
8	PD_OFF	1	20.2627	33.5693
8	PD_OFF	2	19.1696	16.483
8	PD_OFF	3	20.2096	11.0764
8	PD_OFF	4	16.053	9.75649
8	PD_OFF	5	15.8863	7.30325
8	PD_OFF	6	27.4761	10.5298
8	PD_OFF	7	21.1762	8.75319
8	PD_OFF	8	24.8727	7.88988
8	PD_OFF	9	17.9696	7.72989
8	PD_OFF	10	16.9763	7.15327
9	PD_OFF	1	10.3983	10.8723
9	PD_OFF	2	10.8083	7.84223
9	PD_OFF	3	7.56224	5.20618
9	PD_OFF	4	9.61425	4.97216
9	PD_OFF	5	10.3163	4.27616
9	PD_OFF	6	9.49976	5.31002
9	PD_OFF	7	8.78645	4.25997
9	PD_OFF	8	9.77976	3.34
9	PD_OFF	9	9.27959	3.50998
9	PD_OFF	10	8.12315	3.24998
10	PD_OFF	1	15.5495	16.7162
10	PD_OFF	2	10.5597	9.35974
10	PD_OFF	3	11.8996	8.19643
10	PD_OFF	4	13.3363	4.25659
10	PD_OFF	5	14.0533	5.72322
10	PD_OFF	6	11.8764	6.28987
10	PD_OFF	7	15.8062	4.48996
10	PD_OFF	8	12.7963	4.60991
10	PD_OFF	9	10.4597	5.25991
10	PD_OFF	10	11.3798	3.88997
11	PD_OFF	1	14.5631	15.9964
11	PD_OFF	2	12.4764	10.1032
11	PD_OFF	3	16.453	7.19325
11	PD_OFF	4	13.1498	5.68997
11	PD_OFF	5	13.4331	8.1432
11	PD_OFF	6	21.893	9.0965
11	PD_OFF	7	18.363	5.73994
11	PD_OFF	8	16.193	5.47667
11	PD_OFF	9	15.993	5.00996
11	PD_OFF	10	15.8564	4.92666
12	PD_OFF	1	15.6728	13.2796
12	PD_OFF	2	10.1597	5.58321
12	PD_OFF	3	10.713	5.39988
12	PD_OFF	4	10.813	4.80994
12	PD_OFF	5	13.6495	5.66989
12	PD_OFF	6	13.433	4.85993
12	PD_OFF	7	10.0563	4.73326
12	PD_OFF	8	13.2529	4.23328
12	PD_OFF	9	13.7162	3.77325
12	PD_OFF	10	11.2698	4.10659
1	Young	1	25.0772	19.4877
1	Young	2	14.0154	9.85183
1	Young	3	19.2024	6.06956
1	Young	4	14.3086	7.15704
1	Young	5	15.1455	8.5058
1	Young	6	15.6387	5.96294
1	Young	7	16.4596	5.33657
1	Young	8	17.6592	4.60876
1	Young	9	18.2482	4.04646
1	Young	10	14.4232	3.72657
2	Young	1	17.7215	13.4638
2	Young	2	12.3309	8.91607
2	Young	3	9.57904	6.42732
2	Young	4	9.61562	5.23456
2	Young	5	10.0687	4.78148
2	Young	6	11.7679	5.74101
2	Young	7	9.38573	4.75804
2	Young	8	9.68722	3.40206
2	Young	9	9.4569	3.69849
2	Young	10	8.44618	3.9317
3	Young	1	7.85337	3.22005
3	Young	2	8.2899	2.9434
3	Young	3	6.71662	2.71671
3	Young	4	8.11327	2.88339
3	Young	5	7.94994	2.9099
3	Young	6	7.85337	3.22005
3	Young	7	8.2899	2.9434
3	Young	8	6.71662	2.71671
3	Young	9	8.11327	2.88339
3	Young	10	7.94994	2.9099
4	Young	1	7.09324	8.57996
4	Young	2	7.08655	4.41663
4	Young	3	6.68323	3.08334
4	Young	4	6.2499	2.80006
4	Young	5	7.65985	3.15668
4	Young	6	6.84995	3.04339
4	Young	7	5.48328	2.39005
4	Young	8	6.42326	2.1634
4	Young	9	10.1798	2.2034
4	Young	10	7.12988	2.93337
5	Young	1	19.8495	30.2225
5	Young	2	15.4263	12.9631
5	Young	3	12.3964	6.03327
5	Young	4	10.1698	4.79665
5	Young	5	15.6763	5.02665
5	Young	6	12.7165	4.46999
5	Young	7	12.2631	5.42331
5	Young	8	15.703	3.84668
5	Young	9	13.883	3.4467
5	Young	10	21.0728	4.09666
6	Young	1	10.013	5.29666
6	Young	2	5.06657	2.92667
6	Young	3	7.35983	2.37002
6	Young	4	5.84322	2.65667
6	Young	5	8.16978	2.59337
6	Young	6	4.47995	2.81003
6	Young	7	5.22321	2.1267
6	Young	8	5.19988	2.29002
6	Young	9	5.08659	2.08337
6	Young	10	4.23662	1.99339
7	Young	1	6.56405	6.02419
7	Young	2	8.19926	3.95583
7	Young	3	6.30677	3.74254
7	Young	4	6.19744	3.36142
7	Young	5	7.7328	3.26545
7	Young	6	5.54975	3.7079
7	Young	7	6.38406	2.94555
7	Young	8	7.33293	3.04157
7	Young	9	6.46671	2.94827
7	Young	10	7.6902	2.97492
8	Young	1	9.07621	7.64485
8	Young	2	7.28767	3.65459
8	Young	3	7.2504	3.08953
8	Young	4	7.96205	2.99354
8	Young	5	7.47029	3.03349
8	Young	6	5.63509	3.0095
8	Young	7	6.30411	2.53243
8	Young	8	7.18904	2.42316
8	Young	9	6.98109	2.5377
8	Young	10	5.41651	2.37784
10	Young	1	6.71319	6.51996
10	Young	2	4.6333	3.66664
10	Young	3	5.76988	2.91997
10	Young	4	5.14992	2.70668
10	Young	5	5.90658	2.87001
10	Young	6	4.99327	3.01332
10	Young	7	4.40329	2.13671
10	Young	8	5.22659	2.11005
10	Young	9	5.07657	2.06337
10	Young	10	5.12324	2.10336
11	Young	1	8.5898	9.67988
11	Young	2	7.03655	4.46678
11	Young	3	7.44983	3.40001
11	Young	4	7.72646	3.20001
11	Young	5	8.88981	3.64333
11	Young	6	6.80649	3.49002
11	Young	7	6.4732	3.23998
11	Young	8	6.82902	3.07334
11	Young	9	8.43316	2.85001
11	Young	10	7.66647	2.93665
12	Young	1	7.64316	6.37318
12	Young	2	5.33658	4.02331
12	Young	3	5.35992	2.55002
12	Young	4	4.63659	2.62669
12	Young	5	5.36658	2.34004
12	Young	6	3.97996	2.95667
12	Young	7	4.63995	2.25005
12	Young	8	5.0666	1.87337
12	Young	9	6.96316	1.6934
12	Young	10	5.02992	1.65422
13	Young	1	4.5582	3.82774
13	Young	2	5.68837	2.703
13	Young	3	4.19568	2.53503
13	Young	4	4.69146	2.4631
13	Young	5	5.56578	2.31113
13	Young	6	4.46755	2.60437
13	Young	7	4.31563	2.28453
13	Young	8	4.50491	2.29783
13	Young	9	4.67276	2.23384
13	Young	10	4.52892	2.27653
14	Young	1	17.4592	16.8595
14	Young	2	10.9021	10.9874
14	Young	3	8.2552	7.21307
14	Young	4	9.68129	5.12594
14	Young	5	15.5747	4.40896
14	Young	6	10.4809	5.69105
14	Young	7	9.43343	3.74789
14	Young	8	8.68176	3.32402
14	Young	9	10.9501	3.32406
14	Young	10	10.0571	3.37469

## Sheet: Participants details
Subject Number	Group	Age	Sex	Handedness	Schonell (yr.month)	Schonell (year)	UPDRS	Disease duration (years)
2	PD-ON	58	M	Right	15	15	49	4	ON Med
3	PD-ON	54	M	Right	15	15	46	1	ON Med
4	PD-ON	65	M	Right	14.11	14.9167	44	12	ON Med
5	PD-ON	69	M	Right	14.1	14.8333	31	10	ON Med
6	PD-ON	66	M	Right	14.1	14.8333	28	2	ON Med
7	PD-ON	69	F	Right	14.1	14.8333	12	3	ON Med
8	PD-ON	61	F	Right	14.08	14.6667	40	17	ON Med
9	PD-ON	71	M	Right	14.08	14.6667	40	3	ON Med
10	PD-ON	66	F	Right	14.08	14.6667	24	5	ON Med
11	PD-ON	63	F	Right	14.09	14.75	15	3	ON Med
12	PD-ON	63	F	Right	14.1	14.8333	24	5	ON Med
1	PD-OFF	53	F	Right	14.11	14.9167	40	9	OFF Med
2	PD-OFF	64	F	Right	14.1	14.8333	31	5	OFF Med
3	PD-OFF	66	M	Right	14.08	14.6667	51	5	OFF Med
4	PD-OFF	65	M	Right	14.1	14.8333	32	6	OFF Med
5	PD-OFF	75	F	Right	14.1	14.8333	31	3	OFF Med
6	PD-OFF	55	M	Right	15	15	30	0.75	OFF Med
7	PD-OFF	61	M	Right	15	15	48	3	OFF Med
8	PD-OFF	74	M	Right	14.1	14.8333	30	1	OFF Med
9	PD-OFF	66	F	Right	14.1	14.8333	39	3	OFF Med
10	PD-OFF	65	F	Right	14.11	14.9167	32	6	OFF Med
11	PD-OFF	67	M	Right	15	15	32	4	OFF Med
12	PD-OFF	61	M	Right	14.09	14.75	32	9	OFF Med
2	Older	74	M	Right	15	15
3	Older	52	F	Right	15	15
4	Older	55	F	Right	15	15
5	Older	57	F	Right	14.1	14.8333
6	Older	57	F	Right	14.1	14.8333
7	Older	66	M	Right	14.11	14.9167
8	Older	57	F	Right	15	15
9	Older	65	M	Right	14.1	14.8333
10	Older	65	M	Right	14.09	14.75
11	Older	69	M	Right	14.11	14.9167
12	Older	76	M	Right	14.1	14.8333
14	Older	62	F	Right	14.11	14.9167
13	Older	65	M	Right	14.08	14.6667
1	Young	35	M	Right	14.11	14.9167
2	Young	31	M	Right	14.07	14.5833
3	Young	28	F	Right	14.11	14.9167
4	Young	22	M	Right	14.1	14.8333
5	Young	24	F	Right	14.1	14.8333
6	Young	23	M	Right	15	15
7	Young	43	F	Right	15	15
8	Young	38	M	Right	14.09	14.75
10	Young	29	M	Right	14.1	14.8333
11	Young	32	F	Right	14.1	14.8333
12	Young	30	M	Left	14.1	14.8333
13	Control	46	F	Right	14.11	14.9167
14	Control	49	F	Left	14.1	14.8333
Outliers (outside range mean +/-2 stdev)
9	Young	28	M	Right	14.11	14.9167		outlier
1	PD ON	68	M	Right	14.02	14.1667	36	2	ON Med
1	Older	78	M	Right	14.1	14.8333
